# Supplementary material for: Ancient drainage networks mediated a large‐scale genetic introgression in the East Asian freshwater snails
Source: Ecol Evol. 2020 Jul 14;10(15):8186–96. doi: 10.1002/ece3.6523 (PMC7417214; doi:10.1002/ece3.6523)
Supplement: Supplementary file 1 — Appendix S1 [file ECE3-10-8186-s001.xlsx]

## Sheet: Appendix 1
	Appendix 1. The samples used in this study. The sampling locality, coordinate and the number of samples used for each analysis are shown.
	Species	Group	Locality	Sample ID	Coordinate	mtDNA	ddRAD	Morphometry	Voucher	COI
	S. libertina	S. libertina group	Sapporo, Hokkaido, Japan	HST	43° 00' N, 141° 19'E	5	1	5	KUZ-Z0230~234	KX080243~247
	S. libertina	S. libertina group	Hirauchi, Aomori, Japan	AOM	40° 55' N, 140° 56'E	5	1	4	KUZ-Z0235~239	KX080178~182
	S. libertina	S. libertina group	Odate, Akita, Japan	AKO	40° 20' N, 140° 36'E	5	1	5	KUZ-Z0240~244	KX080168~172
	S. libertina	S. libertina group	Hachirogata, Akita, Japan	AKH	39° 57' N, 140° 05'E	5	1	2	KUZ-Z0245~249	KX080158~162
	S. libertina	S. libertina group	Yurihonjo, Akita, Japan	AKN	39° 19' N, 140° 00'E	5	1	5	KUZ-Z065, 0250~253	KX080163~167
	S. libertina	S. libertina group	Hanamaki, Iwate, Japan	IWH	39° 26' N, 141° 00'E	4	1	4	KUZ-Z0254~257	KX080267~270
	S. libertina	S. libertina group	Oshu, Iwate, Japan	IWI	39° 02' N, 141° 07'E	5	1	5	KUZ-Z0258~262	KX080271~275
	S. libertina	S. libertina group	Tsuruoka, Yamagata, Japan	YGI	38° 42' N, 139° 45'E	5	1	5	KUZ-Z0263~267	KX080530~534
	S. libertina	S. libertina group	Nishikawa, Yamagata, Japan	YGA	38° 22' N, 139° 59'E	5	1	5	KUZ-Z0264~272	KX080525~529
	S. libertina	S. libertina group	Taiwa, Miyagi, Japan	KAMIYA	38° 23' N, 140° 49'E	3	1	0	KUZ-Z0273~275	KX080276~278
	S. libertina	S. libertina group	Shichigashuku, Miyagi, Japan	MGI	37° 57' N, 140° 20'E	4	1	4	KUZ-Z0276~279	KX080324~327
	S. libertina	S. libertina group	Tamura, Fukushima, Japan	FKF	37° 26' N, 140° 34'E	5	1	5	KUZ-Z0280~284	KX080201~205
	S. libertina	S. libertina group	Tomioka, Fukushima, Japan	FKT	37° 19' N, 140° 58'E	5	1	5	KUZ-Z0285~289	KX080206~210
	S. libertina	S. libertina group	Sekikawa, Niigata, Japan	NGS	38° 05' N, 139° 34'E	5	1	3	KUZ-Z0290~294	KX080363~367
	S. libertina	S. libertina group	Sado, Niigata, Japan	SDM	37° 51' N, 138° 18'E	5	1	5	KUZ-Z0295~299	KX080421~425
	S. libertina	S. libertina group	Sanjo, Niigata, Japan	NGT	37° 31' N, 139° 00'E	5	2	2	KUZ-Z0300~304	KX080368~372
	S. libertina	S. libertina group	Itoigawa, Niigata, Japan	NGM	36° 55' N, 137° 50'E	5	1	5	KUZ-Z0305~309	KX080358~362
	S. libertina	S. libertina group	Kurobe, Toyama, Japan	TYK	36° 50' N, 137° 29'E	5	1	1	KUZ-Z066, 310~313	KX080491~491
	S. libertina	S. libertina group	Nasu, Tochigi, Japan	TGN	37° 02' N, 140° 06'E	5	1	4	KUZ-Z0314~318	KX080471~475
	S. libertina	S. libertina group	Nikko, Tochigi, Japan	TGI	36° 43' N, 139° 42'E	5	1	5	KUZ-Z0319~323	KX080466~470
	S. libertina	S. libertina group	Hitachi, Ibaraki, Japan	IBJ	36° 40' N, 140° 42'E	5	1	5	KUZ-Z067, 324~327	KX080254~258
	S. libertina	S. libertina group	Hitachiomiya, Ibaraki, Japan	IBH	36° 39' N, 140° 17'E	5	1	3	KUZ-Z0328~332	KX080249~253
	S. libertina	S. libertina group	Fujioka, Gunma, Japan	GMF	36° 14' N, 139° 03'E	5	2	5	KUZ-Z068, 333~336	KX080215~219
	S. libertina	S. libertina group	Yokose, Saitama, Japan	STY	35° 58' N, 139° 06'E	1	1	1	KUZ-Z069	KX080451
	S. libertina	S. libertina group	Odawara, Kanagawa, Japan	KNO	35° 14' N, 139° 08'E	4	2	4	KUZ-Z070, 337~339	KX080298~301
	S. libertina	S. libertina group	Minobu, Yamanashi, Japan	YNN	35° 27' N, 138° 26'E	5	1	5	KUZ-Z0340~344	KX080545~549
	S. libertina	S. libertina group	Shizuoka, Shizuoka, Japan	SZS	35° 06' N, 138° 31'E	5	1	5	KUZ-Z0345~349	KX080452~456
	S. libertina	S. libertina group	Shimosuwa, Nagano, Japan	NAS	36° 03' N, 138° 05'E	5	1	5	KUZ-Z0350~354	KX080338~342
	S. libertina	S. libertina group	Tateshina, Nagano, Japan	NAT	36° 16' N, 138° 19'E	5	1	5	KUZ-Z0355~359	KX080343~347
	S. libertina	S. libertina group	Nakatsugawa, Gifu, Japan	GNM	35° 29' N, 137° 30'E	5	1	3	KUZ-Z0360~364	KX080220~224
	S. libertina	S. libertina group	Toyohashi, Aichi, Japan	ACI	34° 44' N, 137° 26'E	4	1	0	KUZ-Z0365~368	KX080154~157
	S. libertina	S. libertina group	Matsusaka, Mie, Japan	MEM	34° 33' N, 136° 36'E	2	1	2	KUZ-Z071, 369	KX080322~323
	S. libertina	S. libertina group	Ohtsu, Shiga, Japan	SGO	35° 04' N, 135° 53'E	4	1	3	KUZ-Z72, 370~372	KX080428~431
	S. libertina	S. libertina group	Wakayama, Wakayama, Japan	WAW	34° 15' N, 135° 09'E	5	1	5	KUZ-Z074, 373~376	KX080502~506
	S. libertina	S. libertina group	Yabu, Hyogo, Japan	HYK	35° 24' N, 134° 46'E	1	1	1	KUZ-Z073	KX080248
	S. libertina	S. libertina group	Tottori, Tottori, Japan	TTK	35° 31' N, 134° 06'E	5	1	5	KUZ-Z0377~381	KX080483~487
	S. libertina	S. libertina group	Yonago, Tottori, Japan	TTY	35° 26' N, 133° 24'E	2	2	2	KUZ-Z075, 382	KX080488~489
	S. libertina	S. libertina group	Hongo, Hiroshima, Japan	HSH	34° 25' N, 132° 57'E	4	2	3	KUZ-Z0383~386	KX080239~242
	S. libertina	S. libertina group	Ohta, Shimane, Japan	SHO	35° 10' N, 132° 26'E	5	1	5	KUZ-Z078, 387~390	KX080438~442
	S. libertina	S. libertina group	Masuda, Shimane, Japan	SHM	34° 45' N, 131° 53'E	4	2	3	KUZ-Z079, 391~393	KX080434~437
	S. libertina	S. libertina group	Misumi, Yamaguchi, Japan	YGM	34° 20' N, 131° 18'E	5	2	0	KUZ-Z080~81, 394~396	KX080535~539
	S. libertina	S. libertina group	Mannou, Kagawa, Japan	KWM	34° 09' N, 133° 51'E	5	1	0	KUZ-Z076, 397~400	KX080311~315
	S. libertina	S. libertina group	Niihama, Ehime, Japan	EHM	33° 54' N, 133° 16'E	5	1	1	KUZ-Z077, 401~404	KX080195~199
	S. libertina	S. libertina group	Matsuyama, Ehime, Japan	EHN	33° 47' N, 132° 49'E	5	1	0	KUZ-Z0405~409	KX080190~194
	S. libertina	S. libertina group	Chikushino, Fukuoka, Japan	FOT	33° 29' N, 130° 30'E	4	1	0	KUZ-Z082, 410~412	KX080211~214
	S. libertina	S. libertina group	Musashi, Oita, Japan	OIK	33° 28' N, 131° 43'E	5	2	0	KUZ-Z083~84, 413~415	KX080386~390
	S. libertina	S. libertina group	Usuki, Oita, Japan	OIU	33° 06' N, 131° 47'E	4	1	1	KUZ-Z085, 416~418	KX080391~394
	S. libertina	S. libertina group	Omura, Nagasaki, Japan	NSO	32° 55' N, 129° 58'E	1	1	1	KUZ-Z0419	KX080381
	S. libertina	S. libertina group	Aso, Kumamoto, Japan	KMA	32° 56' N, 131° 08'E	2	1	2	KUZ-Z0420~421	KX080294~295
	S. libertina	S. libertina group	Uto, Kumamoto, Japan	KMU	32° 38' N, 130° 32'E	2	1	0	KUZ-Z086, 422	KX080296~297
	S. libertina	S. libertina group	Nobeoka, Miyazaki, Japan	MZN	32° 32' N, 131° 40'E	5	1	3	KUZ-Z0423~427	KX080333~337
	S. libertina	S. libertina group	Miyazaki, Miyazaki, Japan	MZM	31° 57' N, 131° 26'E	5	1	3	KUZ-Z090, 428~431	KX080328~332
	S. libertina	S. libertina group	Izumi, Kagoshima, Japan	KGI	32° 06' N, 130° 20'E	5	1	5	KUZ-Z087, 432~435	KX080279~283
	S. libertina	S. libertina group	Ichikikushikino, Kagoshima, Japan	KGY	31° 44' N, 130° 17'E	5	2	4	KUZ-Z088, 436~439	KX080289~293
	S. libertina	S. libertina group	Kokubu, Kagoshima, Japan	KGK	31° 42' N, 130° 45'E	5	1	5	KUZ-Z089, 440~443	KX080284~288
	S. libertina	S. libertina group	Nakatane, Kagoshima, Japan	KTN	30° 32' N, 131° 00'E	5	1	5	KUZ-Z091, 444-447	KX080306~310
	S. libertina	S. libertina group	Yakushima, Kagoshima, Japan	YKN	30° 23' N, 130° 25'E	5	1	3	KUZ-Z0448~452	KX080540~544
	S. libertina	S. libertina group	Tatsugo, Kagoshima, Japan	AMA	28° 26' N, 129° 33'E	5	1	0	KUZ-Z0453~457	KX080173~177
	S. libertina	S. libertina group	Motobu, Okinawa, Japan	ONM	26° 37' N, 127° 53'E	5	1	5	KUZ-Z092, 458~461	KX080398~402
	S. libertina	S. libertina group	Miyako, Okinawa, Japan	OMS	24° 45' N, 125° 24'E	1	0	1	KUZ-Z0462	KX080397
	S. libertina	S. libertina group	Chuncheon, Gangwon, South Korea	S	37° 57' N, 127° 41'E	5	1	0	KUZ-Z0463~467	KX080416~420
	S. libertina	S. libertina group	Yongpyeong, Gyeonggi, South Korea	YA	37° 29' N, 127° 29'E	1	1	0	KUZ-Z0468	KX080412~415
	S. libertina	S. libertina group	Yongmun, Gyeonggi, South Korea	R	37° 32' N, 127° 42'E	4	1	0	KUZ-Z0469~472	KX080513
	S. libertina	S. libertina group	Muju, Jeollabuk, South Korea	M	36° 01' N, 127° 38'E	6	1	0	KUZ-Z0473~478	KX080316~321
	S. libertina	S. libertina group	Seongju, Gyeongsangbuk, South Korea	I	35° 55' N, 128° 09'E	5	1	0	KUZ-Z0479~483	KX080149~153
	S. libertina	S. libertina group	Damyang, Jeollanam, South Korea	D	35° 22' N, 126° 58'E	7	1	0	KUZ-Z0484~490	KX080183~189
	S. libertina	S. libertina group	Damyang, Jeollanam (North), South Korea	Y	35° 18' N, 126° 56'E	6	1	0	KUZ-Z0491~496	KX080507~512
	S. reiniana	S. libertina group	Sugaura, Nagahama, Shiga, Japan	SGC	35° 27' N, 136° 08' E	1	1	0	KUZ-Z1704	KX080426
	S. reiniana	S. libertina group	Ohtsu, Shiga, Japan	OC	35° 00' N, 135° 51' E	1	1	0	KUZ-Z1727	KX080385
	S. reiniana	S. libertina group	Nango, Ohtsu, Shiga, Japan	NC	34° 56' N, 135° 54' E	1	1	0	KUZ-Z1732	KX080357
	S. reiniana	S. libertina group	Uji, Kyoto, Japan	UC	34° 54' N, 135° 47' E	1	1	0	KUZ-Z1738	KX080496
	S. (B.) arenicola	S. (B.) decipiens group	Hassaka, Hikone, Shiga, Japan	IH	35° 15' N, 136° 12' E	2	2	2	KUZ-Z1685, 1686	KX080261~262
	S. (B.) arenicola	S. (B.) decipiens group	Iso, Maibara, Shiga, Japan	ISH	35° 18' N, 136° 15' E	2	2	2	KUZ-Z1693, 1694	KX080265~266
	S. (B.) decipiens	S. (B.) decipiens group	Sugaura, Nagahama, Shiga, Japan	SGT, TANI	35° 27' N, 136° 08' E	8	1	1	KUZ-Z100~103, 515~517, 1701	KX080432, KX080459~465
	S. (B.) decipiens	S. (B.) decipiens group	Ohura, Nagahama, Shiga, Japan	OUT	35° 29' N, 136° 07' E	1	1	1	KUZ-Z1707	KX080410
	S. (B.) decipiens	S. (B.) decipiens group	Nihonmatsu, Nagahama, Shiga, Japan	NT	35° 27' N, 136° 06' E	1	1	1	KUZ-Z1710	KX080382
	S. (B.) decipiens	S. (B.) decipiens group	Kitafunaki, Takashima, Shiga, Japan	KT	35° 19' N, 136° 04' E	1	1	1	KUZ-Z1716	KX080302
	S. (B.) decipiens	S. (B.) decipiens group	Shirahige, Takashima, Shiga, Japan	ST	35° 16' N, 136° 01' E	1	1	1	KUZ-Z1724	KX080450
	S. (B.) decipiens	S. (B.) decipiens group	Ohtsu, Shiga, Japan	TAD	35° 04' N, 135° 53'E	2	0	0	KUZ-Z099, 518	KX080457~458
	S. (B.) decipiens	S. (B.) decipiens group	Ohtsu, Shiga, Japan	OT	35° 00' N, 135° 51' E	1	1	1	KUZ-Z1725	KX080407
	S. (B.) decipiens	S. (B.) decipiens group	Nango, Ohtsu, Shiga, Japan	NNT	34° 56' N, 135° 54' E	1	1	1	KUZ-Z1728	KX080379
	S. (B.) fluvialis	S. (B.) decipiens group	Nango, Ohtsu, Shiga, Japan*	NN	34° 56' N, 135° 54' E	3	3	3	KUZ-Z1729~1731	KX080376~378
	S. (B.) morii	S. (B.) decipiens group	Chikubu-shima, Nagahama, Shiga, Japan*	TKM	35° 25' N, 136° 08' E	3	3	3	KUZ-Z1698~1700	KX080476~478
	S. (B.) multigranosa	S. (B.) decipiens group	Okishima, Ohmihachiman, Shiga, Japan	OSI	No data	3	3	3	KUZ-Z1681~1683	KX080403~405
	S. (B.) nakasekoae	S. (B.) decipiens group	Uji, Kyoto, Japan*	UN, NAU	34° 54' N, 135° 47' E	12	3	0	KUZ-Z93~95, 519~524, 1735~1737	KX080499~501, KX080348~356
	S. (B.) shiraishiensis	S. (B.) decipiens group	Okinoshiraishi, Takashima, Shiga, Japan*	SRS	35° 17' N, 136° 07' E	3	3	3	KUZ-Z1721~1723	KX080446~448
	S. (B.) takeshimensis	S. (B.) decipiens group	Takeshima, Hikone, Shiga, Japan*	TT	35° 17' N, 136° 10' E	3	3	3	KUZ-Z1690~1692	KX080480~482
	S. (B.) dilatata	S. (B.) habei group	Hassaka, Hikone, Shiga, Japan	IF	35° 15' N, 136° 12' E	2	2	2	KUZ-Z1687, 1688	KX080259~260
	S. (B.) dilatata	S. (B.) habei group	Iso, Maibara, Shiga, Japan*	ISF	35° 18' N, 136° 15' E	2	2	2	KUZ-Z1695, 1696	KX080263~264
	S. (B.) fuscata	S. (B.) habei group	Nihonmatsu, Nagahama, Shiga, Japan*	NK	35° 27' N, 136° 06' E	3	3	3	KUZ-Z1711~1713	KX080373~375
	S. (B.) habei	S. (B.) habei group	Sugaura, Nagahama, Shiga, Japan	SGH	35° 27' N, 136° 08' E	1	1	1	KUZ-Z1702	KX080427
	S. (B.) habei	S. (B.) habei group	Ohura, Nagahama, Shiga, Japan	OUH, HANI	35° 29' N, 136° 07' E	10	2	2	KUZ-Z97~98, 497~502, 1708, 1709	KX080225~232, KX080408~409
	S. (B.) habei	S. (B.) habei group	Uji, Kyoto, Japan*	UH, HAU	34° 54' N, 135° 47' E	8	2	2	KUZ-Z096, 503~507, 1733, 1734	KX080233~238, KX080497~498
	S. (B.) niponica	S. (B.) habei group	Takeshima, Hikone, Shiga, Japan	TY	35° 17' N, 136° 10' E	1	1	1	KUZ-Z1689	KX080490
	S. (B.) niponica	S. (B.) habei group	Chikubu-shima, Nagahama, Shiga, Japan	TKY	35° 25' N, 136° 08' E	1	1	1	KUZ-Z1697	KX080479
	S. (B.) niponica	S. (B.) habei group	Sugaura, Nagahama, Shiga, Japan	SGY, YANI	35° 27' N, 136° 08' E	12	1	1	KUZ-Z104~107, 508~514, 1703	KX080433, KX080514~524
	S. (B.) niponica	S. (B.) habei group	Nihonmatsu, Nagahama, Shiga, Japan	NY	35° 27' N, 136° 06' E	2	2	2	KUZ-Z1714, 1715	KX080383~384
	S. (B.) niponica	S. (B.) habei group	Okinoshiraishi, Takashima, Shiga, Japan	SRY	35° 17' N, 136° 07' E	1	1	1	KUZ-Z1720	KX080449
	S. (B.) niponica	S. (B.) habei group	Ohtsu, Shiga, Japan	OY	35° 00' N, 135° 51' E	1	1	1	KUZ-Z1726	KX080411
	S. (B.) reticulata	S. (B.) habei group	Okishima, Ohmihachiman, Shiga, Japan*	OSK	No data	1	1	1	KUZ-Z1684	KX080395~396
	S. (B.) reticulata	S. (B.) habei group	Okude, Nagahama, Shiga, Japan	OKK	35° 28' N, 136° 07' E	2	2	2	KUZ-Z1705, 1706	KX080406
	S. (B.) rugosa	S. (B.) habei group	Kitafunaki, Takashima, Shiga, Japan*	KTJ	35° 19' N, 136° 04' E	3	3	3	KUZ-Z1717~1719	KX080303~305
	S. kurodai	S. (B.) habei group	Sasayama, Hyogo, Japan*	SK	35° 04' N, 135° 16' E	3	3	3	KUZ-Z1739~1741	KX080443~445
	K. tegulata	outgroup	Chungcheongnam-do, South Korea	EX	No data	1	1	0	UMMZ300253	KX080200
	Parajuga sp.	outgroup	Primorsky Krai, Mikhaylovsky District, Russia	P111	44° 06' N, 132° 01' E	2	2	0	Pl1108, PI1119	LC500664~665
	J. silicula	outgroup	Castle Rock, Washington, USA	JUGA	46° 22' N, 122° 56' E	2	3	0	-	LC500668-669
	J. plicifera	outgroup	Portland, Oregon, USA	JUGAO	No data	2	2	0	-	LC500666-667
