# Supplementary material for: Ancient drainage networks mediated a large‐scale genetic introgression in the East Asian freshwater snails
Source: Ecol Evol. 2020 Jul 14;10(15):8186–96. doi: 10.1002/ece3.6523 (PMC7417214; doi:10.1002/ece3.6523)
Supplement: Supplementary file 2 — Appendix S2 [file ECE3-10-8186-s002.xlsx]

## Sheet: Appendix 2
	Appendix 2. The summary of ddRAD loci analyzed in this study.
	Species	Individual ID	Locality	Mitochondrial group	Genome group	Voucher	Raw read	Mean depth (depth >= 10)	No. RAD loci	Accession No.	Source
	S. libertina	HST3	Sapporo, Hokkaido, Japan	mt-a1	S.libertina L1	KUZ-Z0232	1370038	30.509	6242	DRA008971	This study
	S. libertina	AOM1	Hirauchi, Aomori, Japan	mt-a1	S.libertina L1	KUZ-Z0235	2350596	41.112	7367	DRA008971	This study
	S. libertina	AKO1	Odate, Akita, Japan	mt-a1	S.libertina L1	KUZ-Z0240	2285013	37.755	7466	DRA008971	This study
	S. libertina	AKH5	Hachirogata, Akita, Japan	mt-a1	S.libertina L1	KUZ-Z0245	1361777	29.274	6616	DRA008971	This study
	S. libertina	AKN1	Yurihonjo, Akita, Japan	mt-a1	S.libertina L1	KUZ-Z065	694118	36.824	4988	DRA004774	Miura et al. 2019
	S. libertina	IWH1	Hanamaki, Iwate, Japan	mt-a1	S.libertina L1	KUZ-Z0254	1990382	36.472	7383	DRA008971	This study
	S. libertina	IWI2	Oshu, Iwate, Japan	mt-a1	S.libertina L1	KUZ-Z0259	2131788	37.321	7348	DRA008971	This study
	S. libertina	YGI1	Tsuruoka, Yamagata, Japan	mt-a1	S.libertina L1	KUZ-Z0263	2805256	25.906	5494	DRA008971	This study
	S. libertina	YGA1	Nishikawa, Yamagata, Japan	mt-a1	S.libertina L1	KUZ-Z0268	1973314	36.289	7293	DRA008971	This study
	S. libertina	KAMIYA3	Taiwa, Miyagi, Japan	mt-a1	S.libertina L1	KUZ-Z0273	2467063	41.529	7383	DRA008971	This study
	S. libertina	MGI3	Shichigashuku, Miyagi, Japan	mt-a1	S.libertina L1	KUZ-Z0277	2315927	38.822	7442	DRA008971	This study
	S. libertina	FKF1	Tamura, Fukushima, Japan	mt-a1	S.libertina L1	KUZ-Z0280	2406191	40.078	7409	DRA008971	This study
	S. libertina	FKT1	Tomioka, Fukushima, Japan	mt-a1	S.libertina L1	KUZ-Z0285	2085803	36.049	7358	DRA008971	This study
	S. libertina	NGS3	Sekikawa, Niigata, Japan	mt-a1	S.libertina L1	KUZ-Z0290	2390438	39.351	7554	DRA008971	This study
	S. libertina	SDM1	Sado, Niigata, Japan	mt-a1	S.libertina L1	KUZ-Z0295	1763089	33.941	7321	DRA008971	This study
	S. libertina	NGT2	Sanjo, Niigata, Japan	mt-a1	S.libertina L1	KUZ-Z0301	1847684	34.271	7374	DRA008971	This study
	S. libertina	NGM2	Itoigawa, Niigata, Japan	mt-a1	S.libertina L1	KUZ-Z0306	1980089	35.647	7275	DRA008971	This study
	S. libertina	TYK1	Kurobe, Toyama, Japan	mt-a2	S.libertina L1	KUZ-Z066	1289141	52.592	5997	DRA004774	Miura et al. 2019
	S. libertina	TGN1	Nasu, Tochigi, Japan	mt-a1	S.libertina L1	KUZ-Z0314	2167326	38.077	7318	DRA008971	This study
	S. libertina	TGI2	Nikko, Tochigi, Japan	mt-a1	S.libertina L1	KUZ-Z0320	398946	26.356	1399	DRA008971	This study
	S. libertina	IBJ1	Hitachi, Ibaraki, Japan	mt-a1	S.libertina L1	KUZ-Z067	804935	38.008	5185	DRA004774	Miura et al. 2019
	S. libertina	IBH1	Hitachiomiya, Ibaraki, Japan	mt-a1	S.libertina L1	KUZ-Z0328	2360330	38.331	7404	DRA008971	This study
	S. libertina	GMF1	Fujioka, Gunma, Japan	mt-a1	S.libertina L1	KUZ-Z0333	2970013	46.124	7496	DRA008971	This study
	S. libertina	GMF5	Fujioka, Gunma, Japan	mt-a1	S.libertina L1	KUZ-Z068	835905	41.728	4903	DRA004774	Miura et al. 2019
	S. libertina	STY1	Yokose, Saitama, Japan	mt-A	S. (B.) habei group	KUZ-Z069	1317627	58.212	5055	DRA008971	This study
	S. libertina	KNO1	Odawara, Kanagawa, Japan	mt-a1	S.libertina L1	KUZ-Z0337	2076254	35.753	7310	DRA008971	This study
	S. libertina	KNO2	Odawara, Kanagawa, Japan	mt-a2	S.libertina L4	KUZ-Z070	1179832	50.062	5688	DRA008971	This study
	S. libertina	YNN1	Minobu, Yamanashi	mt-a1	S.libertina L1	KUZ-Z0340	2611712	39.974	7532	DRA008971	This study
	S. libertina	SZS1	Shizuoka, Shizuoka, Japan	mt-a2	S.libertina L4	KUZ-Z0345	2072657	38.12	6738	DRA008971	This study
	S. libertina	NAS1	Shimosuwa, Nagano, Japan	mt-a1	S.libertina L1	KUZ-Z0350	2278759	38.264	7468	DRA008971	This study
	S. libertina	NAT1	Tateshina, Nagano, Japan	mt-a1	S.libertina L1	KUZ-Z0355	2459320	37.394	7643	DRA008971	This study
	S. libertina	GNM1	Nakatsugawa, Gifu, Japan	mt-a1	S.libertina L1	KUZ-Z0360	451022	31.346	923	DRA008971	This study
	S. libertina	ACI1	Toyohashi, Aichi, Japan	mt-a2	S.libertina L4	KUZ-Z0365	1696376	32.723	6659	DRA008971	This study
	S. libertina	MEM2	Matsusaka, Mie, Japan	mt-B	S.libertina L1	KUZ-Z071	1458146	54.362	6521	DRA004774	Miura et al. 2019
	S. libertina	SGO2	Ohtsu, Ohtsu, Shiga, Japan	mt-a1	S.libertina L1	KUZ-Z099	1311005	51.267	6286	DRA004774	Miura et al. 2019
	S. libertina	WAW1	Wakayama, Wakayama, Japan	mt-a2	S.libertina L2	KUZ-Z074	1387979	47.415	6720	DRA004774	Miura et al. 2019
	S. libertina	HYK5	Yabu, Hyogo, Japan	mt-B	S.libertina L1	KUZ-Z073	851399	39.353	5145	DRA004774	Miura et al. 2019
	S. libertina	TTK2	Tottori, Tottori, Japan	mt-a1	S.libertina L1	KUZ-Z0377	2422271	39.023	7340	DRA008971	This study
	S. libertina	TTY2	Yonago, Tottori, Japan	mt-B	S.libertina L1	KUZ-Z0382	887943	39.182	5332	DRA004774	Miura et al. 2019
	S. libertina	TTY4	Yonago, Tottori, Japan	mt-a1	S.libertina L1	KUZ-Z075	866699	40.378	5162	DRA004774	Miura et al. 2019
	S. libertina	HSH1	Hongo, Hiroshima, Japan	mt-B	S.libertina L2	KUZ-Z0383	1318494	46.283	6431	DRA004774	Miura et al. 2019
	S. libertina	HSH4	Hongo, Hiroshima, Japan	mt-a2	S.libertina L2	KUZ-Z0385	1095087	44.841	6149	DRA004774	Miura et al. 2019
	S. libertina	SHO1	Ohta, Shimane, Japan	mt-B	S.libertina L2	KUZ-Z078	815608	38.735	5202	DRA004774	Miura et al. 2019
	S. libertina	SHM1	Masuda, Shimane, Japan	mt-B	S.libertina L2	KUZ-Z0391	985855	41.446	5847	DRA004774	Miura et al. 2019
	S. libertina	SHM5	Masuda, Shimane, Japan	mt-a2	S.libertina L1	KUZ-Z079	1042862	45.122	5674	DRA004774	Miura et al. 2019
	S. libertina	YGM1	Misumi, Yamaguchi, Japan	mt-a2	S.libertina L2	KUZ-Z080	1312581	51.937	6439	DRA004774	Miura et al. 2019
	S. libertina	YGM2	Misumi, Yamaguchi, Japan	mt-B	S.libertina L2	KUZ-Z081	1397172	54.813	6478	DRA004774	Miura et al. 2019
	S. libertina	KWM1	Mannou, Kagawa, Japan	mt-a2	S.libertina L2	KUZ-Z076	953937	41.402	6050	DRA004774	Miura et al. 2019
	S. libertina	EHM1	Niihama, Ehime, Japan	mt-a2	S.libertina L2	KUZ-Z0405	2182319	36.508	7540	DRA008971	This study
	S. libertina	EHN1	Matsuyama, Ehime, Japan	mt-B	S.libertina L2	KUZ-Z077	1142554	46.981	6320	DRA004774	Miura et al. 2019
	S. libertina	FOT4	Chikushino, Fukuoka, Japan	mt-B	S.libertina L2	KUZ-Z082	1018099	41.15	6041	DRA004774	Miura et al. 2019
	S. libertina	OIK1	Musashi, Oita, Japan	mt-B	S.libertina L2	KUZ-Z083	661899	31.24	5322	DRA004774	Miura et al. 2019
	S. libertina	OIK2	Musashi, Oita, Japan	mt-B	S.libertina L2	KUZ-Z084	689917	31.126	5350	DRA004774	Miura et al. 2019
	S. libertina	OIU2	Usuki, Oita, Japan	mt-B	S.libertina L2	KUZ-Z085	759680	35.112	5395	DRA004774	Miura et al. 2019
	S. libertina	NSO2	Omura, Nagasaki, Japan	mt-a2	S.libertina L2	KUZ-Z0419	2677256	42.01	7490	DRA008971	This study
	S. libertina	KMA1	Aso, Kumamoto, Japan	mt-B	S.libertina L2	KUZ-Z0420	2359336	37.311	7490	DRA008971	This study
	S. libertina	KMU8	Uto, Kumamoto, Japan	mt-B	S.libertina L2	KUZ-Z086	1086573	44.055	6126	DRA004774	Miura et al. 2019
	S. libertina	MZN3	Nobeoka, Miyazaki, Japan	mt-B	S.libertina L2	KUZ-Z0423	2161160	35.558	7396	DRA008971	This study
	S. libertina	MZM3	Miyazaki, Miyazaki, Japan	mt-B	S.libertina L2	KUZ-Z090	1499413	55.159	6573	DRA004774	Miura et al. 2019
	S. libertina	KGI1	Izumi, Kagoshima, Japan	mt-B	S.libertina L2	KUZ-Z087	1385276	46.557	6525	DRA004774	Miura et al. 2019
	S. libertina	KGY4	Ichikikushikino, Kagoshima, Japan	mt-B	S.libertina L2	KUZ-Z088	1137077	44.388	6230	DRA004774	Miura et al. 2019
	S. libertina	KGY6	Ichikikushikino, Kagoshima, Japan	mt-a2	S.libertina L2	KUZ-Z0437	1113599	44.039	6119	DRA004774	Miura et al. 2019
	S. libertina	KGK1	Kokubu, Kagoshima, Japan	mt-B	S.libertina L2	KUZ-Z089	683257	31.823	5274	DRA004774	Miura et al. 2019
	S. libertina	KTN1	Nakatane, Kagoshima, Japan	mt-a2	S.libertina L2	KUZ-Z091	710737	38.58	4849	DRA004774	Miura et al. 2019
	S. libertina	YKN1	Yakushima, Kagoshima, Japan	mt-a2	S.libertina L2	KUZ-Z0448	2217715	39.899	7139	DRA008971	This study
	S. libertina	AMA1	Tatsugo, Kagoshima, Japan	mt-a2	S.libertina L2	KUZ-Z0453	877562	23.037	5526	DRA008971	This study
	S. libertina	ONM1	Motobu, Okinawa, Japan	mt-a2	S.libertina L2	KUZ-Z092	982389	46.742	5551	DRA004774	Miura et al. 2019
	S. libertina	S1	Chuncheon, Gangwon, Korea	mt-a3	S.libertina L3	KUZ-Z0463	1236724	49.769	5384	DRA004774	Miura et al. 2019
	S. libertina	YA3	Yongpyeong, Gyeonggi, Korea	mt-a3	S.libertina L3	KUZ-Z0468	2330520	35.739	6698	DRA008971	This study
	S. libertina	R6	Yongmun, Gyeonggi, Korea	mt-a3	S.libertina L3	KUZ-Z0471	578539	23.802	3001	DRA008971	This study
	S. libertina	M3	Muju, Jeollabuk, Korea	mt-a3	S.libertina L3	KUZ-Z0473	2483086	40.712	6864	DRA008971	This study
	S. libertina	I3	Seongju, Gyeongsangbuk, Korea	mt-a3	S.libertina L3	KUZ-Z0480	1044115	45.925	5180	DRA004774	Miura et al. 2019
	S. libertina	D1	Damyang, Jeollanam, Korea	mt-a3	S.libertina L3	KUZ-Z0484	975420	45.93	5122	DRA004774	Miura et al. 2019
	S. libertina	Y3	Damyang, Jeollanam (North), Korea	mt-B	S.libertina L3	KUZ-Z0493	1035102	44.508	5331	DRA004774	Miura et al. 2019
	S. reiniana	SGC1	Sugaura, Nagahama, Shiga, Japan	mt-B	S.libertina L2	KUZ-Z1704	2031170	67.697	7197	DRA004774	Miura et al. 2019
	S. reiniana	OC1	Ohtsu, Shiga, Japan	mt-B	S.libertina L2	KUZ-Z1727	1103929	48.47	6018	DRA004774	Miura et al. 2019
	S. reiniana	NC1	Nango, Ohtsu, Shiga, Japan	mt-B	S.libertina L2	KUZ-Z1732	1307568	52.553	6399	DRA004774	Miura et al. 2019
	S. reiniana	UC2	Uji, Kyoto, Japan	mt-B	S.libertina L2	KUZ-Z1738	799307	38.404	5265	DRA004774	Miura et al. 2019
	S. (B.) arenicola	IH1	Hassaka, Hikone, Shiga, Japan	mt-B	S. (B.) decipiens group	KUZ-Z1685	1106084	54.09	6141	DRA004774	Miura et al. 2019
	S. (B.) arenicola	IH2	Hassaka, Hikone, Shiga, Japan	mt-B	S. (B.) decipiens group	KUZ-Z1686	881375	47.815	5649	DRA004774	Miura et al. 2019
	S. (B.) arenicola	ISH1	Iso, Maibara, Shiga, Japan	mt-B	S. (B.) decipiens group	KUZ-Z1693	1252900	56.292	6532	DRA004774	Miura et al. 2019
	S. (B.) arenicola	ISH2	Iso, Maibara, Shiga, Japan	mt-B	S. (B.) decipiens group	KUZ-Z1694	1651048	69.71	6881	DRA004774	Miura et al. 2019
	S. (B.) decipiens	SGT1	Sugaura, Nagahama, Shiga, Japan	mt-B	S. (B.) decipiens group	KUZ-Z1701	1669336	67.023	7012	DRA004774	Miura et al. 2019
	S. (B.) decipiens	OUT1	Ohura, Nagahama, Shiga, Japan	mt-B	S. (B.) decipiens group	KUZ-Z1707	1332287	57.285	6572	DRA004774	Miura et al. 2019
	S. (B.) decipiens	NT1	Nihonmatsu, Nagahama, Shiga, Japan	mt-a2	S. (B.) decipiens group	KUZ-Z1710	1593228	66.649	6819	DRA004774	Miura et al. 2019
	S. (B.) decipiens	KT1	Kitafunaki, Takashima, Shiga, Japan	mt-B	S. (B.) decipiens group	KUZ-Z1716	734974	41.836	5223	DRA004774	Miura et al. 2019
	S. (B.) decipiens	ST2	Shirahige, Takashima, Shiga, Japan	mt-B	S. (B.) decipiens group	KUZ-Z1724	1576387	66.71	6844	DRA004774	Miura et al. 2019
	S. (B.) decipiens	OT1	Ohtsu, Shiga, Japan	mt-B	S. (B.) decipiens group	KUZ-Z1725	1428699	60.378	6724	DRA004774	Miura et al. 2019
	S. (B.) decipiens	NNT1	Nango, Ohtsu, Shiga, Japan	mt-B	S. (B.) decipiens group	KUZ-Z1728	1067739	51.906	6126	DRA004774	Miura et al. 2019
	S. (B.) fluvialis	NN3	Nango, Ohtsu, Shiga, Japan	mt-B	S. (B.) decipiens group	KUZ-Z1729	957018	49.284	5759	DRA004774	Miura et al. 2019
	S. (B.) fluvialis	NN4	Nango, Ohtsu, Shiga, Japan	mt-B	S. (B.) decipiens group	KUZ-Z1730	888513	46.825	5668	DRA004774	Miura et al. 2019
	S. (B.) fluvialis	NN5	Nango, Ohtsu, Shiga, Japan	mt-B	S. (B.) decipiens group	KUZ-Z1731	428059	31.24	3797	DRA004774	Miura et al. 2019
	S. (B.) morii	TKM1	Chikubu-jima, Nagahama, Shiga, Japan	mt-B	S. (B.) decipiens group	KUZ-Z1698	1501107	63.338	6788	DRA004774	Miura et al. 2019
	S. (B.) morii	TKM2	Chikubu-jima, Nagahama, Shiga, Japan	mt-B	S. (B.) decipiens group	KUZ-Z1699	1447370	62.744	6680	DRA004774	Miura et al. 2019
	S. (B.) morii	TKM3	Chikubu-jima, Nagahama, Shiga, Japan	mt-B	S. (B.) decipiens group	KUZ-Z1700	1456753	63.887	6663	DRA004774	Miura et al. 2019
	S. (B.) multigranosa	OSI1	Okinoshima, Ohmihachiman, Shiga, Japan	mt-B	S. (B.) decipiens group	KUZ-Z1681	1589492	64.886	6812	DRA004774	Miura et al. 2019
	S. (B.) multigranosa	OSI2	Okinoshima, Ohmihachiman, Shiga, Japan	mt-B	S. (B.) decipiens group	KUZ-Z1682	1458900	59.924	6687	DRA004774	Miura et al. 2019
	S. (B.) multigranosa	OSI3	Okinoshima, Ohmihachiman, Shiga, Japan	mt-B	S. (B.) decipiens group	KUZ-Z1683	1471388	61.985	6750	DRA004774	Miura et al. 2019
	S. (B.) nakasekoae	UN4	Uji, Kyoto, Japan	mt-B	S. (B.) decipiens group	KUZ-Z1735	881755	47.166	5557	DRA004774	Miura et al. 2019
	S. (B.) nakasekoae	UN5	Uji, Kyoto, Japan	mt-B	S. (B.) decipiens group	KUZ-Z1736	1212050	55.036	6409	DRA004774	Miura et al. 2019
	S. (B.) nakasekoae	UN6	Uji, Kyoto, Japan	mt-B	S. (B.) decipiens group	KUZ-Z1737	1152101	31.044	816	DRA004774	Miura et al. 2019
	S. (B.) shiraishiensis	SRS1	Takashima, Okinoshiraishi, Shiga, Japan	mt-B	S. (B.) decipiens group	KUZ-Z1721	2051614	78.219	7151	DRA004774	Miura et al. 2019
	S. (B.) shiraishiensis	SRS2	Takashima, Okinoshiraishi, Shiga, Japan	mt-B	S. (B.) decipiens group	KUZ-Z1722	2204155	80.387	7262	DRA004774	Miura et al. 2019
	S. (B.) shiraishiensis	SRS3	Takashima, Okinoshiraishi, Shiga, Japan	mt-B	S. (B.) decipiens group	KUZ-Z1723	1919684	73.227	7107	DRA004774	Miura et al. 2019
	S. (B.) takeshimensis	TT1	Hikone, Takeshima, Shiga, Japan	mt-B	S. (B.) decipiens group	KUZ-Z1690	1887575	70.886	7163	DRA004774	Miura et al. 2019
	S. (B.) takeshimensis	TT2	Hikone, Takeshima, Shiga, Japan	mt-B	S. (B.) decipiens group	KUZ-Z1691	1773941	69.038	7094	DRA004774	Miura et al. 2019
	S. (B.) takeshimensis	TT3	Hikone, Takeshima, Shiga, Japan	mt-B	S. (B.) decipiens group	KUZ-Z1692	1676480	66.957	6867	DRA004774	Miura et al. 2019
	S. (B.) dilatata	IF1	Hassaka, Hikone, Shiga, Japan	mt-B	S. (B.) habei group	KUZ-Z1687	1329717	57.928	5685	DRA004774	Miura et al. 2019
	S. (B.) dilatata	IF2	Hassaka, Hikone, Shiga, Japan	mt-B	S. (B.) habei group	KUZ-Z1688	1444708	58.929	5898	DRA004774	Miura et al. 2019
	S. (B.) dilatata	ISF1	Iso, Maibara, Shiga, Japan	mt-B	S. (B.) habei group	KUZ-Z1695	932927	47.88	4944	DRA004774	Miura et al. 2019
	S. (B.) dilatata	ISF2	Iso, Maibara, Shiga, Japan	mt-B	S. (B.) habei group	KUZ-Z1696	1102921	49.433	5360	DRA004774	Miura et al. 2019
	S. (B.) fuscata	NK10	Nihonmatsu, Nagahama, Shiga, Japan	mt-B	S. (B.) habei group	KUZ-Z1713	1031161	49.47	5204	DRA004774	Miura et al. 2019
	S. (B.) fuscata	NK7	Nihonmatsu, Nagahama, Shiga, Japan	mt-B	S. (B.) habei group	KUZ-Z1711	2134729	76.408	6414	DRA004774	Miura et al. 2019
	S. (B.) fuscata	NK8	Nihonmatsu, Nagahama, Shiga, Japan	mt-B	S. (B.) habei group	KUZ-Z1712	910536	46.855	4834	DRA004774	Miura et al. 2019
	S. (B.) habei	SGH1	Sugaura, Nagahama, Shiga, Japan	mt-B	S. (B.) habei group	KUZ-Z1702	1163890	53.411	5454	DRA004774	Miura et al. 2019
	S. (B.) habei	OUH1	Ohura, Nagahama, Shiga, Japan	mt-B	S. (B.) habei group	KUZ-Z1708	1084595	51.416	5312	DRA004774	Miura et al. 2019
	S. (B.) habei	OUH2	Ohura, Nagahama, Shiga, Japan	mt-B	S. (B.) habei group	KUZ-Z1709	1007646	47.462	5211	DRA004774	Miura et al. 2019
	S. (B.) habei	UH1	Uji, Kyoto, Japan	mt-B	S. (B.) habei group	KUZ-Z1733	1500221	61.859	5919	DRA004774	Miura et al. 2019
	S. (B.) habei	UH2	Uji, Kyoto, Japan	mt-B	S. (B.) habei group	KUZ-Z1734	1256039	56.637	5607	DRA004774	Miura et al. 2019
	S. (B.) niponica	TY1	Takeshima, Hikone, Shiga, Japan	mt-B	S. (B.) habei group	KUZ-Z1689	2042060	74.827	6242	DRA004774	Miura et al. 2019
	S. (B.) niponica	TKY1	Chikubu-jima, Nagahama, Shiga, Japan	mt-B	S. (B.) habei group	KUZ-Z1697	2175451	74.634	6366	DRA004774	Miura et al. 2019
	S. (B.) niponica	SGY1	Sugaura, Nagahama, Shiga, Japan	mt-B	S. (B.) habei group	KUZ-Z1703	1857808	69.49	6204	DRA004774	Miura et al. 2019
	S. (B.) niponica	NY3	Nihonmatsu, Nagahama, Shiga, Japan	mt-B	S. (B.) habei group	KUZ-Z1714	1237140	55.21	5574	DRA004774	Miura et al. 2019
	S. (B.) niponica	NY4	Nihonmatsu, Nagahama, Shiga, Japan	mt-B	S. (B.) habei group	KUZ-Z1715	1471065	58.69	5907	DRA004774	Miura et al. 2019
	S. (B.) niponica	SRY1	Okinoshiraishi, Takashima, Shiga, Japan	mt-B	S. (B.) habei group	KUZ-Z1720	1748076	67.61	6067	DRA004774	Miura et al. 2019
	S. (B.) niponica	OY1	Ohtsu, Shiga, Japan	mt-B	S. (B.) habei group	KUZ-Z1726	1851607	69.308	6192	DRA004774	Miura et al. 2019
	S. (B.) reticulata	OSK1	Okinoshima, Ohmihachiman, Shiga, Japan	mt-B	S. (B.) habei group	KUZ-Z1684	1340699	52.349	5805	DRA004774	Miura et al. 2019
	S. (B.) reticulata	OKK2	Okude, Nagahama, Shiga, Japan	mt-B	S. (B.) habei group	KUZ-Z1705	1833595	68.104	6124	DRA004774	Miura et al. 2019
	S. (B.) reticulata	OKK3	Okude, Nagahama, Shiga, Japan	mt-B	S. (B.) habei group	KUZ-Z1706	1546151	62.647	5864	DRA004774	Miura et al. 2019
	S. (B.) rugosa	KTJ1	Kitafunaki, Takashima, Shiga, Japan	mt-B	S. (B.) habei group	KUZ-Z1717	2008001	73.09	6353	DRA004774	Miura et al. 2019
	S. (B.) rugosa	KTJ2	Kitafunaki, Takashima, Shiga, Japan	mt-B	S. (B.) habei group	KUZ-Z1718	1910226	71.602	6231	DRA004774	Miura et al. 2019
	S. (B.) rugosa	KTJ3	Kitafunaki, Takashima, Shiga, Japan	mt-B	S. (B.) habei group	KUZ-Z1719	2082244	75.722	6283	DRA004774	Miura et al. 2019
	S. kurodai	SK1	Shinoyama, Hyogo, Japan	mt-B	S. (B.) habei group	KUZ-Z1739	1267022	56.659	5367	DRA004774	Miura et al. 2019
	S. kurodai	SK4	Shinoyama, Hyogo, Japan	mt-B	S. (B.) habei group	KUZ-Z1740	1684870	68.749	5773	DRA004774	Miura et al. 2019
	S. kurodai	SK5	Shinoyama, Hyogo, Japan	mt-B	S. (B.) habei group	KUZ-Z1741	1362590	57.828	5522	DRA004774	Miura et al. 2019
	K. tegulata	EX	South Korea, Chungcheongnam-do, Korea	outgroup	outgroup	UMMZ300253	5262837	70.38	3832	DRA004774, DRA005712	Miura et al. 2019
	Parajuga sp.	P11108	Primorsky Krai, Mikhaylovsky District, Russia	outgroup	outgroup	Pl1108	536916	26.733	1198	DRA007043	Miura et al. 2019
	Parajuga sp.	P11119	Primorsky Krai, Mikhaylovsky District, Russia	outgroup	outgroup	Pl1119	1942372	27.957	3142	DRA007043	Miura et al. 2019
	J. silicula	JUGA1	Castle Rock, Washington, USA	outgroup	outgroup	-	15312573	117.689	1468	DRA007043	Miura et al. 2019
	J. silicula	JUGA2	Castle Rock, Washington, USA	outgroup	outgroup	-	14391618	103.841	1451	DRA007043	Miura et al. 2019
	J. silicula	JUGA3	Castle Rock, Washington, USA	outgroup	outgroup	-	7368338	82.483	1312	DRA007043	Miura et al. 2019
	J. plicifera	JUGAO1	Portland, Oregon, USA	outgroup	outgroup	-	7786246	85.493	1349	DRA007043	Miura et al. 2019
	J. plicifera	JUGAO2	Portland, Oregon, USA	outgroup	outgroup	-	10379620	113.871	1354	DRA007043	Miura et al. 2019
